# Supplementary material for: Phosphorylation of the PA subunit of influenza polymerase at Y393 prevents binding of the 5′-termini of RNA and polymerase function
Source: Sci Rep. 2023 Apr 29;13:7042. doi: 10.1038/s41598-023-34285-7 (PMC10148841; doi:10.1038/s41598-023-34285-7)
Supplement: Supplementary file 2 — Supplementary Table S1. [file 41598_2023_34285_MOESM2_ESM.xlsx]

## Sheet: Numbers
		SC35M-WT		PB2-T471A		PB2-T471E			SC35M-WT		PA-YS 393,395 FA		PA-YS 393,395 EE		PA-Y393E		PA-S395E
Dilution		1	2	3	4	5	6		1	2	3	4	5	6	7	8	9	10
undiluted	A	TNTC	TNTC	TNTC	TNTC	TNTC	TNTC		TNTC	TNTC	TNTC	TNTC	0	0	0	0	TNTC	TNTC
10-1	B	TNTC	TNTC	TNTC	TNTC	TNTC	TNTC		TNTC	TNTC	TNTC	TNTC	0	0	0	0	TNTC	TNTC
10-2	C	TNTC	TNTC	TNTC	TNTC	TNTC	TNTC		TNTC	TNTC	TNTC	TNTC	0	0	0	0	53	44
10-3	D	79	35	51	58	66	33		TNTC	TNTC	TNTC	TNTC	0	0	0	0	5	2
10-4	E	12	5	13	4	3	3		14	14	13	5	0	0	0	0	0	0
10-5	F	3	2	2	0	1	0		0	1	1	0	0	0	0	0	0	0
10-6	G	1	1	1	0	0	0		0	0	0	0	0	0	0	0	0	0
10-7	H	0	0	0	0	0	0		0	0	0	0	0	0	0	0	0	0

## Sheet: Pictures
		SC35M-WT		PB2-T471A		PB2-T471E				SC35M-WT		PA-YS 393,395 FA		PA-YS 393,395 EE		PA-Y393E		PA-S395E
Dilution		1	2	3	4	5	6		Dilution	1	2	3	4	5	6	7	8	9	2
Undiluted	A								Undiluted
	Plate	12-13 24hpi 2,36hpi	12-13 24hpi 2,36hpi	12-13 24hpi 2,36hpi	12-13 24hpi 2,36hpi	12-13 24hpi 2,36hpi	12-13 24hpi 2,36hpi					12-13 24hpi 2,36hpi	12-13 24hpi 2,36hpi	12-13 24hpi 2,36hpi	12-13 24hpi 2,36hpi	12-13 24hpi 2,36hpi	12-13 24hpi 2,36hpi	12-13 24hpi 2,36hpi	12-13 24hpi 2,36hpi
	Total number	4	0	1	0	1	1					4	0	1	0	1	1	4	0
	Total areaµm²	245392,00	0,00	61040,00	0,00	53312,00	52560,00					245392,00	0,00	61040,00	0,00	53312,00	52560,00	245392,00	0,00
	>= 180 µm	4	0	1	0	1	1					4	0	1	0	1	1	4	0
	>= 171 µm	0	0	0	0	0	0					0	0	0	0	0	0	0	0
	>= 162 µm	0	0	0	0	0	0					0	0	0	0	0	0	0	0
	>= 153 µm	0	0	0	0	0	0					0	0	0	0	0	0	0	0
	>= 144 µm	0	0	0	0	0	0					0	0	0	0	0	0	0	0
	>= 135 µm	0	0	0	0	0	0					0	0	0	0	0	0	0	0
	>= 126 µm	0	0	0	0	0	0					0	0	0	0	0	0	0	0
	>= 117 µm	0	0	0	0	0	0					0	0	0	0	0	0	0	0
	>= 108 µm	0	0	0	0	0	0					0	0	0	0	0	0	0	0
	>= 99 µm	0	0	0	0	0	0					0	0	0	0	0	0	0	0
	>= 90 µm	0	0	0	0	0	0					0	0	0	0	0	0	0	0
	>= 81 µm	0	0	0	0	0	0					0	0	0	0	0	0	0	0
	>= 72 µm	0	0	0	0	0	0					0	0	0	0	0	0	0	0
	>= 63 µm	0	0	0	0	0	0					0	0	0	0	0	0	0	0
	>= 54 µm	0	0	0	0	0	0					0	0	0	0	0	0	0	0
	>= 45 µm	0	0	0	0	0	0					0	0	0	0	0	0	0	0
	>= 36 µm	0	0	0	0	0	0					0	0	0	0	0	0	0	0
	>= 27 µm	0	0	0	0	0	0					0	0	0	0	0	0	0	0
	>= 18 µm	0	0	0	0	0	0					0	0	0	0	0	0	0	0
	>= 9 µm	0	0	0	0	0	0					0	0	0	0	0	0	0	0
	>= 0 µm	0	0	0	0	0	0					0	0	0	0	0	0	0	0
10-1	B								10-1
10-2	Plate	12-13 24hpi 2,36hpi	12-13 24hpi 2,36hpi	12-13 24hpi 2,36hpi	12-13 24hpi 2,36hpi	12-13 24hpi 2,36hpi	12-13 24hpi 2,36hpi		10-2			12-13 24hpi 2,36hpi	12-13 24hpi 2,36hpi	12-13 24hpi 2,36hpi	12-13 24hpi 2,36hpi	12-13 24hpi 2,36hpi	12-13 24hpi 2,36hpi	12-13 24hpi 2,36hpi	12-13 24hpi 2,36hpi
10-3	Total number	0	2	1	1	1	2		10-3			0	2	1	1	1	2	0	2
10-4	Total areaµm²	0,00	208304,00	95056,00	37664,00	39760,00	198576,00		10-4			0,00	208304,00	95056,00	37664,00	39760,00	198576,00	0,00	208304,00
10-5	>= 180 µm	0	2	1	1	1	2		10-5			0	2	1	1	1	2	0	2
10-6	>= 171 µm	0	0	0	0	0	0		10-6			0	0	0	0	0	0	0	0
10-7	>= 162 µm	0	0	0	0	0	0		10-7			0	0	0	0	0	0	0	0
	>= 153 µm	0	0	0	0	0	0					0	0	0	0	0	0	0	0
	>= 144 µm	0	0	0	0	0	0					0	0	0	0	0	0	0	0
	>= 135 µm	0	0	0	0	0	0					0	0	0	0	0	0	0	0
	>= 126 µm	0	0	0	0	0	0					0	0	0	0	0	0	0	0
	>= 117 µm	0	0	0	0	0	0					0	0	0	0	0	0	0	0
	>= 108 µm	0	0	0	0	0	0					0	0	0	0	0	0	0	0
	>= 99 µm	0	0	0	0	0	0					0	0	0	0	0	0	0	0
	>= 90 µm	0	0	0	0	0	0					0	0	0	0	0	0	0	0
	>= 81 µm	0	0	0	0	0	0					0	0	0	0	0	0	0	0
	>= 72 µm	0	0	0	0	0	0					0	0	0	0	0	0	0	0
	>= 63 µm	0	0	0	0	0	0					0	0	0	0	0	0	0	0
	>= 54 µm	0	0	0	0	0	0					0	0	0	0	0	0	0	0
	>= 45 µm	0	0	0	0	0	0					0	0	0	0	0	0	0	0
	>= 36 µm	0	0	0	0	0	0					0	0	0	0	0	0	0	0
	>= 27 µm	0	0	0	0	0	0					0	0	0	0	0	0	0	0
	>= 18 µm	0	0	0	0	0	0					0	0	0	0	0	0	0	0
	>= 9 µm	0	0	0	0	0	0					0	0	0	0	0	0	0	0
	>= 0 µm	0	0	0	0	0	0					0	0	0	0	0	0	0	0
10-2	C								10-2
	Plate	12-13 24hpi 2,36hpi	12-13 24hpi 2,36hpi	12-13 24hpi 2,36hpi	12-13 24hpi 2,36hpi	12-13 24hpi 2,36hpi	12-13 24hpi 2,36hpi					12-13 24hpi 2,36hpi	12-13 24hpi 2,36hpi	12-13 24hpi 2,36hpi	12-13 24hpi 2,36hpi	12-13 24hpi 2,36hpi	12-13 24hpi 2,36hpi	12-13 24hpi 2,36hpi	12-13 24hpi 2,36hpi
	Total number	21	16	19	18	21	24					21	16	19	18	21	24	21	16
	Total areaµm²	2117904,00	1783856,00	1415056,00	2057552,00	1730368,00	2046928,00					2117904,00	1783856,00	1415056,00	2057552,00	1730368,00	2046928,00	2117904,00	1783856,00
	>= 180 µm	21	16	19	18	21	24					21	16	19	18	21	24	21	16
	>= 171 µm	0	0	0	0	0	0					0	0	0	0	0	0	0	0
	>= 162 µm	0	0	0	0	0	0					0	0	0	0	0	0	0	0
	>= 153 µm	0	0	0	0	0	0					0	0	0	0	0	0	0	0
	>= 144 µm	0	0	0	0	0	0					0	0	0	0	0	0	0	0
	>= 135 µm	0	0	0	0	0	0					0	0	0	0	0	0	0	0
	>= 126 µm	0	0	0	0	0	0					0	0	0	0	0	0	0	0
	>= 117 µm	0	0	0	0	0	0					0	0	0	0	0	0	0	0
	>= 108 µm	0	0	0	0	0	0					0	0	0	0	0	0	0	0
	>= 99 µm	0	0	0	0	0	0					0	0	0	0	0	0	0	0
	>= 90 µm	0	0	0	0	0	0					0	0	0	0	0	0	0	0
	>= 81 µm	0	0	0	0	0	0					0	0	0	0	0	0	0	0
	>= 72 µm	0	0	0	0	0	0					0	0	0	0	0	0	0	0
	>= 63 µm	0	0	0	0	0	0					0	0	0	0	0	0	0	0
	>= 54 µm	0	0	0	0	0	0					0	0	0	0	0	0	0	0
	>= 45 µm	0	0	0	0	0	0					0	0	0	0	0	0	0	0
	>= 36 µm	0	0	0	0	0	0					0	0	0	0	0	0	0	0
	>= 27 µm	0	0	0	0	0	0					0	0	0	0	0	0	0	0
	>= 18 µm	0	0	0	0	0	0					0	0	0	0	0	0	0	0
	>= 9 µm	0	0	0	0	0	0					0	0	0	0	0	0	0	0
	>= 0 µm	0	0	0	0	0	0					0	0	0	0	0	0	0	0
10-3	D								10-3
	Plate	12-13 24hpi 2,36hpi	12-13 24hpi 2,36hpi	12-13 24hpi 2,36hpi	12-13 24hpi 2,36hpi	12-13 24hpi 2,36hpi	12-13 24hpi 2,36hpi					12-13 24hpi 2,36hpi	12-13 24hpi 2,36hpi	12-13 24hpi 2,36hpi	12-13 24hpi 2,36hpi	12-13 24hpi 2,36hpi	12-13 24hpi 2,36hpi	12-13 24hpi 2,36hpi	12-13 24hpi 2,36hpi
	Total number	3	3	6	5	7	0					3	3	6	5	7	0	3	3
	Total areaµm²	129872,00	111648,00	157520,00	464064,00	454352,00	0,00					129872,00	111648,00	157520,00	464064,00	454352,00	0,00	129872,00	111648,00
	>= 180 µm	3	2	2	5	7	0					3	2	2	5	7	0	3	2
	>= 171 µm	0	0	0	0	0	0					0	0	0	0	0	0	0	0
	>= 162 µm	0	0	0	0	0	0					0	0	0	0	0	0	0	0
	>= 153 µm	0	0	0	0	0	0					0	0	0	0	0	0	0	0
	>= 144 µm	0	0	0	0	0	0					0	0	0	0	0	0	0	0
	>= 135 µm	0	0	0	0	0	0					0	0	0	0	0	0	0	0
	>= 126 µm	0	0	0	0	0	0					0	0	0	0	0	0	0	0
	>= 117 µm	0	0	0	0	0	0					0	0	0	0	0	0	0	0
	>= 108 µm	0	0	0	0	0	0					0	0	0	0	0	0	0	0
	>= 99 µm	0	0	0	0	0	0					0	0	0	0	0	0	0	0
	>= 90 µm	0	0	0	0	0	0					0	0	0	0	0	0	0	0
	>= 81 µm	0	0	0	0	0	0					0	0	0	0	0	0	0	0
	>= 72 µm	0	0	0	0	0	0					0	0	0	0	0	0	0	0
	>= 63 µm	0	0	0	0	0	0					0	0	0	0	0	0	0	0
	>= 54 µm	0	0	0	0	0	0					0	0	0	0	0	0	0	0
	>= 45 µm	0	0	0	0	0	0					0	0	0	0	0	0	0	0
	>= 36 µm	0	0	0	0	0	0					0	0	0	0	0	0	0	0
	>= 27 µm	0	0	0	0	0	0					0	0	0	0	0	0	0	0
	>= 18 µm	0	0	0	0	0	0					0	0	0	0	0	0	0	0
	>= 9 µm	0	0	0	0	0	0					0	0	0	0	0	0	0	0
	>= 0 µm	0	0	0	0	0	0					0	0	0	0	0	0	0	0
10-4	E								10-4
	Plate	12-13 24hpi 2,36hpi	12-13 24hpi 2,36hpi	12-13 24hpi 2,36hpi	12-13 24hpi 2,36hpi	12-13 24hpi 2,36hpi	12-13 24hpi 2,36hpi					12-13 24hpi 2,36hpi	12-13 24hpi 2,36hpi	12-13 24hpi 2,36hpi	12-13 24hpi 2,36hpi	12-13 24hpi 2,36hpi	12-13 24hpi 2,36hpi	12-13 24hpi 2,36hpi	12-13 24hpi 2,36hpi
	Total number	0	0	0	1	1	1					0	0	0	1	1	1	0	0
	Total areaµm²	0,00	0,00	0,00	63136,00	139040,00	115264,00					0,00	0,00	0,00	63136,00	139040,00	115264,00	0,00	0,00
	>= 180 µm	0	0	0	1	1	1					0	0	0	1	1	1	0	0
	>= 171 µm	0	0	0	0	0	0					0	0	0	0	0	0	0	0
	>= 162 µm	0	0	0	0	0	0					0	0	0	0	0	0	0	0
	>= 153 µm	0	0	0	0	0	0					0	0	0	0	0	0	0	0
	>= 144 µm	0	0	0	0	0	0					0	0	0	0	0	0	0	0
	>= 135 µm	0	0	0	0	0	0					0	0	0	0	0	0	0	0
	>= 126 µm	0	0	0	0	0	0					0	0	0	0	0	0	0	0
	>= 117 µm	0	0	0	0	0	0					0	0	0	0	0	0	0	0
	>= 108 µm	0	0	0	0	0	0					0	0	0	0	0	0	0	0
	>= 99 µm	0	0	0	0	0	0					0	0	0	0	0	0	0	0
	>= 90 µm	0	0	0	0	0	0					0	0	0	0	0	0	0	0
	>= 81 µm	0	0	0	0	0	0					0	0	0	0	0	0	0	0
	>= 72 µm	0	0	0	0	0	0					0	0	0	0	0	0	0	0
	>= 63 µm	0	0	0	0	0	0					0	0	0	0	0	0	0	0
	>= 54 µm	0	0	0	0	0	0					0	0	0	0	0	0	0	0
	>= 45 µm	0	0	0	0	0	0					0	0	0	0	0	0	0	0
	>= 36 µm	0	0	0	0	0	0					0	0	0	0	0	0	0	0
	>= 27 µm	0	0	0	0	0	0					0	0	0	0	0	0	0	0
	>= 18 µm	0	0	0	0	0	0					0	0	0	0	0	0	0	0
	>= 9 µm	0	0	0	0	0	0					0	0	0	0	0	0	0	0
	>= 0 µm	0	0	0	0	0	0					0	0	0	0	0	0	0	0
10-5	F								10-5
	Plate	12-13 24hpi 2,36hpi	12-13 24hpi 2,36hpi	12-13 24hpi 2,36hpi	12-13 24hpi 2,36hpi	12-13 24hpi 2,36hpi	12-13 24hpi 2,36hpi					12-13 24hpi 2,36hpi	12-13 24hpi 2,36hpi	12-13 24hpi 2,36hpi	12-13 24hpi 2,36hpi	12-13 24hpi 2,36hpi	12-13 24hpi 2,36hpi	12-13 24hpi 2,36hpi	12-13 24hpi 2,36hpi
	Total number	0	0	0	0	0	0					0	0	0	0	0	0	0	0
	Total areaµm²	0,00	0,00	0,00	0,00	69248,00	0,00					0,00	0,00	0,00	0,00	69248,00	0,00	0,00	0,00
	>= 180 µm	0	0	0	0	2	0					0	0	0	0	2	0	0	0
	>= 171 µm	0	0	0	0	0	0					0	0	0	0	0	0	0	0
	>= 162 µm	0	0	0	0	0	0					0	0	0	0	0	0	0	0
	>= 153 µm	0	0	0	0	0	0					0	0	0	0	0	0	0	0
	>= 144 µm	0	0	0	0	0	0					0	0	0	0	0	0	0	0
	>= 135 µm	0	0	0	0	0	0					0	0	0	0	0	0	0	0
	>= 126 µm	0	0	0	0	0	0					0	0	0	0	0	0	0	0
	>= 117 µm	0	0	0	0	0	0					0	0	0	0	0	0	0	0
	>= 108 µm	0	0	0	0	0	0					0	0	0	0	0	0	0	0
	>= 99 µm	0	0	0	0	0	0					0	0	0	0	0	0	0	0
	>= 90 µm	0	0	0	0	0	0					0	0	0	0	0	0	0	0
	>= 81 µm	0	0	0	0	0	0					0	0	0	0	0	0	0	0
	>= 72 µm	0	0	0	0	0	0					0	0	0	0	0	0	0	0
	>= 63 µm	0	0	0	0	0	0					0	0	0	0	0	0	0	0
	>= 54 µm	0	0	0	0	0	0					0	0	0	0	0	0	0	0
	>= 45 µm	0	0	0	0	0	0					0	0	0	0	0	0	0	0
	>= 36 µm	0	0	0	0	0	0					0	0	0	0	0	0	0	0
	>= 27 µm	0	0	0	0	0	0					0	0	0	0	0	0	0	0
	>= 18 µm	0	0	0	0	0	0					0	0	0	0	0	0	0	0
	>= 9 µm	0	0	0	0	0	0					0	0	0	0	0	0	0	0
	>= 0 µm	0	0	0	0	0	0					0	0	0	0	0	0	0	0
10-6	G								10-6
10-7	H								10-7
